# Supplementary material for: Comparing the Structural and Physicochemical Properties of Highland Barley β-Glucan from Different Sources: A Focus on Color
Source: Foods. 2025 Jan 18;14(2):316. doi: 10.3390/foods14020316 (PMC11764907; doi:10.3390/foods14020316)
Supplement: Supplementary file 1 [file foods-14-00316-s001.zip]

Archive with 1 entries (1 files):
- foods-3398128-supplementary.pdf
